# Supplementary material for: Immunophenotype of Gastric Tumors Unveils a Pleiotropic Role of Regulatory T Cells in Tumor Development
Source: Cancers (Basel). 2021 Jan 23;13(3):421. doi: 10.3390/cancers13030421 (PMC7865950; doi:10.3390/cancers13030421)
Supplement: Supplementary file 1 [file cancers-13-00421-s001.zip]

Archive with 16 entries (12 files):
- Supplementary videos/
- Supplementary videos/Supplementary videos/
- Supplementary videos/Supplementary videos/Supplementary_Video_1.mp4
- Supplementary videos/Supplementary videos/Supplementary_Video_2.mp4
- Supplementary videos/Supplementary videos/Supplementary_Video_3.mp4
- Supplementary videos/Supplementary videos/Supplementary_Video_Legends.docx
- Supplementary videos/__MACOSX/
- Supplementary videos/__MACOSX/._Supplementary videos
- Supplementary videos/__MACOSX/Supplementary videos/
- Supplementary videos/__MACOSX/Supplementary videos/._Supplementary_Video_1.mp4
- Supplementary videos/__MACOSX/Supplementary videos/._Supplementary_Video_2.mp4
- Supplementary videos/__MACOSX/Supplementary videos/._Supplementary_Video_3.mp4
- Supplementary videos/__MACOSX/Supplementary videos/._Supplementary_Video_Legends.docx
- Supplementary_Figures.pdf
- Supplementary_File_1.xlsx
- Supplementary_Tables.pdf
