# Supplementary material for: Immunophenotype of Gastric Tumors Unveils a Pleiotropic Role of Regulatory T Cells in Tumor Development
Source: Cancers (Basel). 2021 Jan 23;13(3):421. doi: 10.3390/cancers13030421 (PMC7865950; doi:10.3390/cancers13030421)
Supplement: Supplementary file 1 [file cancers-13-00421-s001.zip › Supplementary_File_1.xlsx]

## Sheet: Article info
	Supplementary file 1
	Article title	Immunophenotype of gastric tumours unveils a pleiotropic role of regulatory T cells in tumour development
	Journal name	Gastric Cancer
	Authors	Sara Rocha, Afonso Basto, Marieke E Ijsselsteijn, Sara P Teles, Maria M Azevedo, Gilza Gonçalves, Irene Gullo, Gabriela M Almeida, Joaquín J Maqueda, Marta Oliveira, Fátima Carneiro, João T Barata, Luís Graça, Noel FCC de Miranda, Joana Carvalho and Carla Oliveira
	Corresponding author	Carla Oliveira Group Coordinator, Expression Regulation in Cancer Group, i3S and Ipatimup - Institute of Molecular Pathology and Immunology, University of Porto Professor of Oncobiology at the Faculty of Medicine of Porto University, Portugal E-mail: carlaol@ipatimup.pt

## Sheet: Tumour nest
	Clinicopatological Data									Immunophenotype Data
	Laurén Classification	TNM staging (8th edition)	T stage	N stage	M stage	Lymphatic invasion	Vascular invasion	Perineural invasion	Microsatellite instability	CD3+CD8-FoxP3- (cells/mm2)	CD3+CD8+ (cells/mm2)	CD3+CD8-FoxP3+ (cells/mm2)	CD3+CD8-FoxP3+/CD3+CD8+ (cells/mm2)	CD3+CD8-PD1-CD103- (cells/mm2)	CD3+CD8-PD1+CD103- (cells/mm2)	CD3+CD8-PD1-CD103+ (cells/mm2)	CD3+CD8-PD1+CD103+ (cells/mm2)	CD3+CD8+PD1-CD103- (cells/mm2)	CD3+CD8+PD1+CD103- (cells/mm2)	CD3+CD8+PD1-CD103+ (cells/mm2)	CD3+CD8+PD1+CD103+ (cells/mm2)	CD3+FoxP3+PD1-CD103- (cells/mm2)	CD3+FoxP3+PD1+CD103- (cells/mm2)	CD3+FoxP3+PD1-CD103+ (cells/mm2)	CD3+FoxP3+PD1+CD103+ (cells/mm2)
1	Indeterminate	IIIB	pT3	pN3a	M0	Yes	Yes	No	No	3.50082	0.777959	1.75041	2.25	2.52837	0.777959	0	0.19449	0.583469	0	0.19449	0	1.75041	0	0	0
2	Intestinal*	IV	pT2	pN2	M1	Yes	No	No	No	85.4687	117.395	61.1916	0.521246	60.1939	17.9584	1.66281	5.65357	65.1823	1.66281	14.6328	35.9168	59.8613	1.33025	0	0
3	Intestinal	IIIA	pT2	pN3a	M0	Yes	Yes	No	No	128.31	200.979	158.716	0.789713	30.1013	20.9797	20.3716	56.8579	18.8513	0.304053	90.3038	91.52	147.466	3.04053	2.73648	5.47296
4	Diffuse	IV	pT4a	pN3a	M1	No	Yes	Yes	No	6.35014	9.07163	0	0	4.53582	1.81433	0	0	5.44298	0	0.907163	2.72149	0	0	0	0
5	Indeterminate	IIA	pT3	pN0	M0	Yes	Yes	No	No	143.04	201.111	86.7289	0.43125	55.5568	59.8304	12.0666	15.5861	20.6138	0.251388	94.7733	85.472	83.4609	2.51388	0.251388	0.502776
6	Mixed	IIIA	pT3	pN2	M0	Yes	Yes	Yes	No	20.1041	12.4454	5.74404	0.461538	19.1468	0.957339	0	0	4.7867	0	0	7.65872	5.74404	0	0	0
7	Indeterminate*	IIIA	pT3	pN2	M0	Yes	Yes	Yes	Yes	178.412	244.461	22.3673	0.0914962	41.5769	4.99975	87.6272	44.2083	13.9467	0	181.307	49.2081	22.3673	0	0	0
8	Mixed	IV	pT4a	pN3b	M1	Yes	Yes	Yes	No	36.4614	34.8166	6.03121	0.173228	28.5112	1.64488	4.38634	1.91902	16.4488	0	13.159	5.20878	6.03121	0	0	0
9	Diffuse	IIA	pT3	pN0	M0	Yes	Yes	Yes	No	34.836	81.6469	13.0635	0.16	22.8611	5.44313	1.08863	5.44313	22.8611	0	37.0133	21.7725	10.8863	1.08863	0	1.08863
10	Intestinal	IV	pT3	pN3a	M1	Yes	Yes	Yes	No	123.04	433.507	23.2003	0.0535177	53.9602	17.4654	6.25626	45.3579	116.262	0	272.408	44.8365	21.8969	0.260677	0.260677	0.782032
11	Diffuse	IIIC	pT4a	pN3b	M0	Yes	Yes	Yes	No	25.2697	48.3734	14.4398	0.298507	15.1618	4.33195	0	5.77593	26.7137	0	10.1079	11.5519	12.2738	2.16597	0	0
12	Intestinal	IIIB	pT4a	pN3a	M0	Yes	Yes	Yes	No	73.3616	10.9133	8.48812	0.777778	69.7239	0.606294	0	3.03147	1.21259	0	9.09442	0.606294	7.27553	0	1.21259	0
13	Intestinal	IIIB	pT3	pN3a	M0	Yes	Yes	No	Yes	22.6381	29.5864	7.62074	0.257576	8.74143	11.6552	0.896557	1.34484	7.84488	1.56898	4.25865	15.9139	7.3966	0.224139	0	0
14	Intestinal	IV	pT3	pN3a	M1	Yes	Yes	Yes	No	40.9996	14.4597	18.6695	1.29114	13.1785	8.78564	5.12495	13.9106	2.92855	0	4.94192	6.58923	14.6427	0.91517	1.83034	1.28124
15	Indeterminate	IIIA	pT4a	pN2	M0	Yes	Yes	Yes	No	19.5701	12.147	14.1715	1.16667	15.5211	1.34966	1.12472	1.57461	6.52338	0.224944	0.899776	4.49888	9.67259	4.27394	0	0.224944
16	Intestinal	IB	pT2	pN0	M0	No	No	No	No	60.5228	126.243	34.2013	0.270916	16.43	1.34123	31.8541	10.8975	16.5977	0.167653	86.0061	23.4714	32.1894	0.167653	0.50296	1.34123
17	Intestinal	IV	pT4a	pN2	M1	Yes	Yes	Yes	No	9.48591	30.1317	10.0439	0.333333	2.78997	1.67398	3.90596	1.11599	21.7618	0	5.02195	3.34797	8.92792	0.557995	0.557995	0
18	Diffuse	IIIB	pT3	pN3a	M0	Yes	Yes	No	No	24.8867	32.4793	97.016	2.98701	18.1378	2.10904	1.68723	2.95266	16.0287	0.421809	13.0761	2.95266	95.7506	1.26543	0	0
19	Diffuse	IIIC	pT4a	pN3b	M0	Yes	Yes	Yes	No	50.4931	88.652	10.407	0.117391	31.9918	11.1779	1.15633	6.1671	61.671	1.15633	10.0215	15.8032	9.25065	1.15633	0	0
20	Intestinal	IIIB	pT4a	pN3a	M0	Yes	Yes	Yes	No	25.4789	6.36974	15.9243	2.5	22.2941	3.18487	0	0	1.59243	1.59243	3.18487	0	14.3319	1.59243	0	0
21	Intestinal	IIIA	pT4a	pN2	M0	Yes	No	No	Yes	23.6373	65.3502	20.0222	0.306383	6.39598	4.44938	2.22469	10.5673	4.72746	0.278086	23.0811	37.2635	19.1879	0.278086	0.278086	0.278086
22	Indeterminate	IIIC	pT4a	pN3b	M0	Yes	Yes	Yes	No	85.1335	243.078	92.1346	0.379032	33.0452	8.68137	19.043	24.3639	60.2095	0.840133	130.221	51.8082	87.9339	0.560089	2.80044	0.840133
23	Indeterminate	IB	pT2	pN0	M0	No	No	No	No	21.0323	23.5562	0.280431	0.0119048	5.60862	2.52388	6.16948	6.73034	3.36517	0	14.5824	5.60862	0.280431	0	0	0
24	Mixed	IIB	pT3	pN1	M0	Yes	Yes	No	Yes	45.5061	63.2295	25.1481	0.397727	18.4419	3.35308	17.2444	6.46665	17.4839	0	41.9135	3.83209	23.4715	0.239506	0.958022	0.479011
25	Indeterminate	IIIA	pT4a	pN1	M0	Yes	Yes	Yes	Yes	6.68164	14.5153	6.68164	0.460317	4.83843	0.691204	0.921606	0.230401	9.90726	0	1.84321	2.76482	6.68164	0	0	0
26	Diffuse	IIIA	pT4a	pN2	M0	Yes	No	No	No	28.4635	46.881	10.8831	0.232143	18.4175	0	5.02297	5.02297	19.2547	0	18.4175	9.20877	10.8831	0	0	0
27	Indeterminate*	IB	pT2	pN0	M0	Yes	No	No	Yes	410.334	442.159	21.6678	0.0490046	111.386	34.8717	59.5865	204.49	73.4675	2.36992	132.377	233.945	19.2979	0.67712	0	1.6928
28	Intestinal	IB	pT2	pN0	M0	No	No	No	No	16.7792	6.03001	45.3562	7.52174	4.19479	3.40827	1.83522	7.34088	1.83522	0	3.93261	0.262174	36.9666	5.50566	0.524349	2.35957
29	Intestinal**	IIB	pT3	pN1	M0	No	No	No	Yes	100.904	102.26	65.9129	0.644562	24.9547	5.69618	11.9349	58.318	20.3435	0.271247	64.2855	17.3598	63.4717	0.542493	1.08499	0.81374
30	Intestinal	IB	pT2	pN0	M0	Yes	No	No	No	55.4982	99.0138	22.3885	0.226115	38.155	4.0993	4.72996	8.51392	28.6951	0	20.8118	49.5069	22.3885	0	0	0
31	Intestinal	IIIB	pT4a	pN3a	M0	Yes	Yes	Yes	No	7.11581	1.87258	29.2123	15.6	1.49807	0	4.86871	0.749033	0	0	0.749033	1.12355	27.7142	1.12355	0	0.374516
32	Diffuse	IIIB	pT3	pN3a	M0	Yes	No	Yes	No	26.9379	36.2626	7.77055	0.214286	19.1674	1.55411	5.69841	0.518037	13.987	0.518037	16.5772	5.18037	7.77055	0	0	0
33	Diffuse	IV	pT4b	pN3b	M1	Yes	Yes	Yes	No	40.9485	49.4795	13.6495	0.275862	32.8441	2.13274	0.853094	5.11856	40.9485	0.853094	4.26547	3.41238	12.3699	0.853094	0	0.426547
34	Intestinal	IV	pT4a	pN3a	M1	Yes	Yes	Yes	No	49.6097	33.914	19.6196	0.578512	40.0801	0.560561	5.60561	3.36337	11.4915	0	18.2182	4.20421	19.6196	0	0	0
35	Indeterminate	IV	pT4a	pN1	M1	Yes	Yes	Yes	Yes	23.1229	27.2336	2.31229	0.0849057	4.11073	0.256921	8.7353	10.0199	4.62457	0	15.4152	7.19378	2.31229	0	0	0
36	Mixed	IV	pT4a	pN3b	M1	Yes	Yes	Yes	Yes	1.43773	22.6442	15.0961	0.666667	0.718864	0.359432	0	0.359432	6.46977	0	3.23489	12.9395	14.7367	0.359432	0	0
37	Intestinal	IIIC	pT4b	pN3a	M0	Yes	Yes	Yes	No	40.8208	1.51188	14.7408	9.75	17.3866	5.66956	8.69332	9.07129	0.755941	0	0.377971	0.377971	14.3629	0.377971	0	0
38	Diffuse	IIIA	pT3	pN2	M0	Yes	Yes	Yes	No	26.9732	45.2198	2.37999	0.0526316	15.8666	4.75998	1.58666	4.75998	14.2799	3.17332	9.51996	18.2466	1.58666	0.79333	0	0
39	Mixed	IIIB	pT4a	pN3a	M0	Yes	Yes	Yes	No	111.271	52.938	50.9149	0.961783	85.3077	4.3834	8.42961	13.1502	20.9054	0.337184	30.0094	1.68592	48.2174	0.337184	0.674369	1.68592
40	Intestinal	IV	pT3	pN2	M1	Yes	Yes	Yes	No	18.4889	21.8741	19.0097	0.869048	6.77057	5.46854	1.56244	4.68732	7.55179	0.260407	11.1975	2.86447	17.968	0.78122	0	0.260407
41	Diffuse	IIIB	pT3	pN3a	M0	Yes	Yes	Yes	No	110.589	77.2214	9.53351	0.123457	75.3147	0	27.6472	7.62681	36.2273	0	30.5072	10.4869	8.58016	0	0.953351	0
42	Intestinal	IIB	pT3	pN1	M0	Yes	Yes	Yes	Yes	278.042	53.4597	31.4619	0.588517	118.174	10.2315	81.8522	67.7838	16.6262	0.255788	30.183	6.3947	30.4388	0.511576	0	0.511576
43	Intestinal*	IA	pT1b	pN0	M0	Yes	Yes	No	Yes	198.994	115.558	45.4724	0.393502	84.4786	23.5706	18.1472	72.7976	40.6749	0	50.4785	24.4049	44.0123	0.417178	0.208589	0.834356
44	Intestinal	IB	pT1b	pN1	M0	Yes	No	No	Yes	38.7532	71.5601	25.6304	0.358166	22.3497	3.07565	10.0471	3.28069	12.5076	0	41.2137	17.8388	25.0153	0.205043	0.410086	0
45	Intestinal	IIIC	pT4a	pN3b	M0	Yes	Yes	Yes	No	61.7978	102.786	14.8189	0.144172	26.8001	2.20706	10.72	22.0706	16.7106	0.315295	34.0518	51.7084	14.1883	0	0.315295	0.315295
46	Mixed	IIIB	pT2	pN3b	M0	Yes	Yes	Yes	No	63.4428	16.5503	28.6872	1.73333	57.926	2.75838	0.551676	2.2067	7.72347	0	6.62011	2.2067	28.1355	0	0.551676	0
47	Mixed	IV	pT4a	pN3b	M1	Yes	Yes	Yes	No	322.003	97.5993	68.644	0.703325	316.511	3.74422	1.49769	0.249615	87.8643	0	6.98921	2.74576	67.8952	0.249615	0.249615	0.249615
48	Diffuse	IIIB	pT4b	pN2	M0	No	No	Yes	Yes	51.1355	70.0234	27.6408	0.394737	32.2476	5.98885	2.3034	10.5957	40.0792	0.921361	13.8204	15.2025	22.1127	3.22476	0	2.3034
49	Intestinal	IV	pT3	pN3b	M1	Yes	Yes	Yes	Yes	19.0453	14.7905	5.87566	0.39726	9.92784	1.41826	1.62087	6.07827	3.84957	0.405218	2.63392	7.90175	5.47045	0.405218	0	0
50	Intestinal	IV	pT4a	pN1	M1	Yes	Yes	Yes	No	1.88866	1.18041	0.236083	0.2	1.4165	0	0.472165	0	0.472165	0	0.708248	0	0.236083	0	0	0
51	Mixed	IIIB	pT3	pN3a	M0	Yes	No	Yes	No	70.8836	143.792	35.7793	0.248826	54.0065	10.8013	0	6.07574	128.266	0	5.40065	10.1262	33.079	2.02525	0	0.675082
52	Mixed	IIIB	pT4a	pN3a	M0	Yes	Yes	Yes	No	9.63907	29.7205	17.9394	0.603604	5.62279	1.60651	0	2.40977	16.3329	0	5.35504	8.03256	17.6716	0.267752	0	0
53	Indeterminate*	IIIA	pT3	pN2	M0	Yes	No	Yes	No	370.321	145.136	98.7522	0.680412	248.127	29.1768	52.8674	40.1493	34.4137	0.249374	97.0066	13.4662	93.266	3.24187	1.74562	0.498749
54	Intestinal*	IIIB	pT4b	pN1	M0	Yes	Yes	No	Yes	65.3907	173.243	7.43076	0.0428922	21.2307	5.94461	11.2523	26.9631	61.3569	0.424615	42.8861	68.5753	7.00615	0	0.212307	0.212307
55	Intestinal	IIIB	pT3	pN3a	M0	Yes	Yes	Yes	No	5.6849	1.67203	8.69455	5.2	2.00643	0.668812	0	3.00965	0.668812	0	0.334406	0.668812	8.36015	0.334406	0	0
56	Indeterminate	IA	pT1b	pN0	M0	Yes	No	No	Yes	17.5197	42.0473	28.7323	0.683333	3.50394	2.80316	0.700789	10.5118	16.1181	0	7.70868	18.2205	27.3308	0	0.700789	0.700789
57	Diffuse	IIIA	pT3	pN2	M0	Yes	No	Yes	No	36.3054	45.2421	15.0807	0.333333	26.8102	5.0269	0	4.46836	30.72	0.558545	8.37817	5.58545	14.5222	0	0	0.558545
58	Intestinal	IIB	pT3	pN1	M0	Yes	Yes	Yes	No	19.0513	25.1968	6.14557	0.243902	4.3019	0	1.84367	12.9057	6.76012	0	4.3019	14.1348	6.14557	0	0	0
59	Intestinal	IV	pT4a	pN3b	M1	Yes	Yes	Yes	No	28.6787	12.7461	3.18652	0.25	4.77978	0	14.3393	9.55956	1.59326	0	7.16967	3.98315	1.59326	0.79663	0	0.79663
60	Indeterminate	IV	pT4a	pN3b	M1	Yes	Yes	Yes	No	2.91907	5.35163	3.40558	0.636364	1.94605	0	0.973024	0	1.45954	0	3.8921	0	2.91907	0	0	0.486512
61	Indeterminate*	IIIB	pT4a	pN3a	M0	Yes	Yes	Yes	No	253.054	276.754	118.117	0.426796	169.722	1.91128	61.5433	19.8773	25.2289	0	224.002	27.5225	105.121	0.382256	8.40964	4.20482
62	Intestinal	IIIA	pT3	pN2	M0	Yes	No	Yes	Yes	207.94	52.2939	15.2352	0.291339	44.0586	7.82349	31.7057	124.352	17.7058	0	31.294	3.2941	14.8235	0.411763	0	0
63	Mixed	IV	pT4a	pN3b	M1	Yes	Yes	Yes	No	59.7198	44.2838	28.3416	0.64	44.7899	5.31405	4.30185	5.31405	10.6281	3.79575	17.2074	12.6525	22.5215	2.5305	1.26525	2.0244
64	Indeterminate	IIB	pT3	pN1	M0	Yes	Yes	No	Yes	49.8137	64.5734	7.37981	0.114286	5.53486	2.76743	10.1472	31.3642	1.84495	0	49.8137	12.9147	7.37981	0	0	0
65	Intestinal	IIIB	pT3	pN3a	M0	Yes	Yes	Yes	No	18.3935	20.0357	11.1675	0.557377	11.4959	1.97073	1.97073	2.95609	7.226	0	10.5105	2.29918	11.1675	0	0	0
66	Intestinal	IIIB	pT3	pN3a	M0	Yes	Yes	No	No	48.4894	16.8659	8.85459	0.525	37.9482	3.79482	5.90306	0.843294	4.21647	0	7.168	5.48141	8.85459	0	0	0
67	Intestinal*	IIIA	pT3	pN2	M0	Yes	Yes	Yes	Yes	343.403	406.477	24.7983	0.061008	315.909	5.39094	7.54731	14.5555	118.062	0	246.905	41.5102	24.7983	0	0	0
68	Intestinal	IIA	pT3	pN0	M0	Yes	Yes	Yes	Yes	179.527	111.625	30.8044	0.275964	113.943	8.94322	26.8297	29.8107	28.4858	0.331231	65.2524	17.5552	30.142	0	0	0.662461
69	Diffuse	IIIC	pT3	pN3b	M0	Yes	Yes	Yes	No	195.878	163.508	33.1997	0.203046	150.644	23.2398	8.29992	13.6949	73.0393	3.31997	59.7595	27.3897	29.0497	2.48998	0	1.65998
70	Mixed	IIIA	pT3	pN2	M0	Yes	Yes	Yes	No	64.2033	40.4077	8.53051	0.211111	22.4487	4.93872	4.93872	31.8772	6.73461	0.448974	19.3059	13.9182	8.53051	0	0	0
71	Intestinal	IV	pT4a	pN3a	M1	Yes	Yes	Yes	No	3.33638	2.22426	1.11213	0.5	2.78032	0	0	0.556064	2.22426	0	0	0	0.556064	0.556064	0	0
72	Intestinal	IIA	pT3	pN0	M0	Yes	Yes	No	No	10.4615	11.5512	4.79484	0.415094	8.93585	0	1.52563	0	4.5769	0	6.97432	0	4.141	0	0	0.653842
73	Intestinal*	IIA	pT3	pN0	M0	Yes	Yes	Yes	Yes	63.1843	162.021	5.14982	0.0317848	15.0533	0.990349	12.6765	34.4641	27.1356	0	63.3823	71.5032	5.14982	0	0	0
74	Intestinal	IIB	pT4a	pN0	M0	Yes	Yes	Yes	Yes	31.2265	113.239	8.23557	0.0727273	1.71574	4.11779	1.02945	24.3636	19.2163	0	21.9615	72.0613	7.89242	0	0	0.343149
75	Intestinal	IIIB	pT3	pN3a	M0	Yes	Yes	Yes	No	51.0256	30.9642	8.28621	0.267606	12.6474	11.7751	3.92505	22.678	4.79728	0	8.28621	17.8808	8.28621	0	0	0
76	Intestinal**	IIIA	pT4a	pN1	M0	Yes	Yes	No	Yes	11.1056	135.119	24.8555	0.183953	2.90862	0.52884	2.6442	5.02398	25.3843	0.52884	89.1095	20.0959	22.4757	0.26442	1.05768	1.05768
77	Intestinal*	IV	pT3	pN0	M1	No	Yes	No	Yes	111.985	124.107	23.3782	0.188372	12.6993	2.02034	79.0819	18.1831	15.5855	0.86586	95.2446	12.4107	20.492	0.57724	1.15448	1.15448
78	Diffuse	IIIB	pT3	pN3a	M0	Yes	Yes	Yes	Yes	15.2513	26.4515	25.0217	0.945946	2.38302	2.62132	3.81283	6.43416	4.52774	0	10.247	11.6768	20.7323	3.81283	0.476604	0
79	Diffuse	IIIC	pT4a	pN3b	M0	Yes	Yes	Yes	No	6.73221	23.3038	18.1252	0.777778	3.10717	0.517862	0.517862	2.58931	6.21435	0.517862	12.9466	3.62504	14.5001	2.07145	0.517862	1.03572
80	Intestinal	IIIA	pT4a	pN2	M0	Yes	Yes	Yes	No	9.47465	56.8479	16.9754	0.298611	3.55299	1.97388	2.76344	1.18433	28.8187	0	13.0276	15.0015	16.5806	0	0	0.394777
81	Intestinal	IIA	pT3	pN0	M0	No	Yes	No	No	2.16965	1.44643	0	0	1.20536	0	0.964288	0	0	0	1.44643	0	0	0	0	0
82	Indeterminate	IIB	pT4a	pN0	M0	Yes	No	No	No	10.656	13.8992	48.6471	3.5	4.63306	0.463306	2.31653	3.24314	4.63306	0.463306	0.926612	7.8762	39.381	3.24314	0	6.02298
*Tumour presents lymphoid stroma (histological analysis)
**Tumour presents abundant inflamatory infiltrate (histologycal analysis)

## Sheet: Stroma
	Clinicopatological Data									Immunophenotype Data
	Laurén Classification	TNM staging (8th edition)	T stage	N stage	M stage	Lymphatic invasion	Vascular invasion	Perineural invasion	Microsatellite instability	CD3+CD8-FoxP3- (cells/mm2)	CD3+CD8+ (cells/mm2)	CD3+CD8-FoxP3+ (cells/mm2)	CD3+CD8-FoxP3+/CD3+CD8+ (cells/mm2)	CD3+CD8-PD1-CD103- (cells/mm2)	CD3+CD8-PD1+CD103- (cells/mm2)	CD3+CD8-PD1-CD103+ (cells/mm2)	CD3+CD8-PD1+CD103+ (cells/mm2)	CD3+CD8+PD1-CD103- (cells/mm2)	CD3+CD8+PD1+CD103- (cells/mm2)	CD3+CD8+PD1-CD103+ (cells/mm2)	CD3+CD8+PD1+CD103+ (cells/mm2)	CD3+FoxP3+PD1-CD103- (cells/mm2)	CD3+FoxP3+PD1+CD103- (cells/mm2)	CD3+FoxP3+PD1-CD103+ (cells/mm2)	CD3+FoxP3+PD1+CD103+ (cells/mm2)
1	Indeterminate	IIIB	pT3	pN3a	M0	Yes	Yes	No	No	232.085	54.6777	106.209	1.94245	161.673	70.0189	0	0.393365	39.7299	7.08057	5.11374	2.75355	1.75041	0	0	0
2	Intestinal*	IV	pT2	pN2	M1	Yes	No	No	No	392.601	300.003	139.317	0.464385	290.366	75.2101	7.75146	19.2739	193.158	3.77098	40.0143	63.0592	59.8613	1.33025	0	0
3	Intestinal	IIIA	pT2	pN3a	M0	Yes	Yes	No	No	385.512	324.247	400.768	1.236	217.456	58.6017	39.4714	69.983	87.9026	1.45294	132.701	102.19	147.466	3.04053	2.73648	5.47296
4	Diffuse	IV	pT4a	pN3a	M1	No	Yes	Yes	No	38.4234	40.8501	10.9203	0.267327	19.0095	17.3916	0.404457	1.61783	10.9203	1.21337	10.1114	18.605	0	0	0	0
5	Indeterminate	IIA	pT3	pN0	M0	Yes	Yes	No	No	997.568	348.958	384.372	1.10148	600.666	324.986	18.2515	53.6649	107.33	0.272411	98.8851	142.471	83.4609	2.51388	0.251388	0.502776
6	Mixed	IIIA	pT3	pN2	M0	Yes	Yes	Yes	No	115.95	100.129	62.8669	0.627859	105.125	2.70619	2.91436	5.20421	69.112	1.24901	11.0329	18.7352	5.74404	0	0	0
7	Indeterminate*	IIIA	pT3	pN2	M0	Yes	Yes	Yes	Yes	490.122	439.317	158.991	0.361905	185.888	15.8393	211.291	77.1046	47.8168	0	332.925	58.5756	22.3673	0	0	0
8	Mixed	IV	pT4a	pN3b	M1	Yes	Yes	Yes	No	251.638	203.57	54.8981	0.269677	195.427	21.8016	14.1842	20.2256	104.805	1.57602	58.8382	38.3499	6.03121	0	0	0
9	Diffuse	IIA	pT3	pN0	M0	Yes	Yes	Yes	No	88.0688	152.653	27.3992	0.179487	58.8631	12.3447	1.20436	15.6567	70.9067	4.06471	34.3242	43.3569	10.8863	1.08863	0	1.08863
10	Intestinal	IV	pT3	pN3a	M1	Yes	Yes	Yes	No	344.022	307.866	175.114	0.568799	235.554	64.4873	4.58696	39.3939	122.229	1.34911	141.926	42.3619	21.8969	0.260677	0.260677	0.782032
11	Diffuse	IIIC	pT4a	pN3b	M0	Yes	Yes	Yes	No	118.526	120.706	38.5588	0.319444	86.6735	13.7471	1.00588	17.1	83.9911	3.85588	13.0765	19.7823	12.2738	2.16597	0	0
12	Intestinal	IIIB	pT4a	pN3a	M0	Yes	Yes	Yes	No	106.07	108.128	33.1117	0.306228	86.8013	7.48287	3.92851	7.85702	52.006	0.374144	49.387	6.36044	7.27553	0	1.21259	0
13	Intestinal	IIIB	pT3	pN3a	M0	Yes	Yes	No	Yes	354.027	190.209	102.668	0.539763	249.75	88.1849	4.82764	11.2645	73.0583	3.86211	16.414	96.8746	7.3966	0.224139	0	0
14	Intestinal	IV	pT3	pN3a	M1	Yes	Yes	Yes	No	182.652	146.956	142.321	0.968454	79.7366	34.7689	17.6162	50.5308	47.2857	0	61.6568	38.014	14.6427	0.91517	1.83034	1.28124
15	Indeterminate	IIIA	pT4a	pN2	M0	Yes	Yes	Yes	No	193.321	105.558	142.653	1.35143	133.304	41.3182	4.52389	14.1749	68.16	3.92071	6.63504	26.8418	9.67259	4.27394	0	0.224944
16	Intestinal	IB	pT2	pN0	M0	No	No	No	No	626.388	775.245	370.355	0.477727	321.53	48.8249	156.002	100.032	260.797	2.97713	369.76	141.711	32.1894	0.167653	0.50296	1.34123
17	Intestinal	IV	pT4a	pN2	M1	Yes	Yes	Yes	No	128.007	238.763	92.2549	0.386387	73.2539	30.0016	4.75025	20.0011	154.008	7.5004	27.2514	50.0026	8.92792	0.557995	0.557995	0
18	Diffuse	IIIB	pT3	pN3a	M0	Yes	Yes	No	No	114.528	188.102	233.341	1.24051	86.1935	11.9052	6.42879	10.0003	129.766	3.33345	42.6205	12.3814	95.7506	1.26543	0	0
19	Diffuse	IIIC	pT4a	pN3b	M0	Yes	Yes	Yes	No	197.375	300.762	77.4829	0.257622	160.926	18.3391	0.916957	17.1929	234.512	1.37544	25.904	38.9707	9.25065	1.15633	0	0
20	Intestinal	IIIB	pT4a	pN3a	M0	Yes	Yes	Yes	No	270.986	235.913	76.6071	0.324726	233.882	20.1209	2.03055	14.9522	165.582	7.38382	24.7358	38.2112	14.3319	1.59243	0	0
21	Intestinal	IIIA	pT4a	pN2	M0	Yes	No	No	Yes	420.294	279.287	298.763	1.06974	317.46	56.0911	8.56948	38.1731	141.007	5.06378	38.1731	95.0433	19.1879	0.278086	0.278086	0.278086
22	Indeterminate	IIIC	pT4a	pN3b	M0	Yes	Yes	Yes	No	379.075	1110.97	325.795	0.293254	168.506	61.1822	62.2019	87.1846	368.113	14.5308	505.518	222.805	87.9339	0.560089	2.80044	0.840133
23	Indeterminate	IB	pT2	pN0	M0	No	No	No	No	160.15	221.272	70.1248	0.316916	72.0201	20.3741	45.4864	22.2694	75.8106	2.36908	124.614	18.4788	0.280431	0	0	0
24	Mixed	IIB	pT3	pN1	M0	Yes	Yes	No	Yes	605.524	795.51	251.635	0.316319	373.154	39.4198	95.141	97.8085	317.73	3.26028	405.165	69.3552	23.4715	0.239506	0.958022	0.479011
25	Indeterminate	IIIA	pT4a	pN1	M0	Yes	Yes	Yes	Yes	104.202	190.811	219.23	1.14894	76.1215	6.08972	10.1495	11.8411	137.695	0.338318	24.3589	28.4187	6.68164	0	0	0
26	Diffuse	IIIA	pT4a	pN2	M0	Yes	No	No	No	76.1382	82.7453	18.4053	0.222433	51.1259	7.70821	5.19124	12.1129	46.0919	0.629242	17.9334	18.0907	10.8831	0	0	0
27	Indeterminate*	IB	pT2	pN0	M0	Yes	No	No	Yes	714.916	534.979	166.484	0.311198	333.179	191.289	36.3659	154.082	217.985	13.0329	93.5424	210.418	19.2979	0.67712	0	1.6928
28	Intestinal	IB	pT2	pN0	M0	No	No	No	No	80.8697	44.0619	170.337	3.86585	49.4353	7.25409	6.71675	17.4636	23.3743	0.26867	11.0155	9.40345	36.9666	5.50566	0.524349	2.35957
29	Intestinal**	IIB	pT3	pN1	M0	No	No	No	Yes	382.193	272.995	232.542	0.851818	208.965	32.0149	15.387	125.826	133.768	1.48906	111.183	26.555	63.4717	0.542493	1.08499	0.81374
30	Intestinal	IB	pT2	pN0	M0	Yes	No	No	No	189.482	299.043	161.51	0.540089	133.537	10.6563	15.9845	29.3048	96.5728	0.999029	57.9437	143.527	22.3885	0	0	0
31	Intestinal	IIIB	pT4a	pN3a	M0	Yes	Yes	Yes	No	70.7344	87.6142	145.22	1.65749	20.095	1.87553	39.3862	9.37767	20.3629	0	35.6351	31.6161	27.7142	1.12355	0	0.374516
32	Diffuse	IIIB	pT3	pN3a	M0	Yes	No	Yes	No	165.113	157.288	55.5594	0.353234	130.943	11.2162	17.2156	5.73853	61.5588	2.86927	79.8178	13.0421	7.77055	0	0	0
33	Diffuse	IV	pT4b	pN3b	M1	Yes	Yes	Yes	No	82.5181	110.973	51.6924	0.465812	67.1052	4.26818	0.948484	10.1962	83.4666	0.711363	18.2583	8.53635	12.3699	0.853094	0	0.426547
34	Intestinal	IV	pT4a	pN3a	M1	Yes	Yes	Yes	No	207.131	114.175	64.6653	0.566372	168.736	2.77859	18.4397	17.1767	56.8348	0	49.5094	7.83057	19.6196	0	0	0
35	Indeterminate	IV	pT4a	pN1	M1	Yes	Yes	Yes	Yes	589.804	975.801	117.343	0.120253	60.7302	7.20528	182.191	339.678	108.079	0	446.727	420.994	2.31229	0	0	0
36	Mixed	IV	pT4a	pN3b	M1	Yes	Yes	Yes	Yes	135.311	307.1	166.487	0.542127	107.315	6.78674	5.9384	15.2702	218.448	1.4846	20.7844	66.3828	14.7367	0.359432	0	0
37	Intestinal	IIIC	pT4b	pN3a	M0	Yes	Yes	Yes	No	196.179	11.9621	48.2835	4.03636	58.5057	29.7966	49.5884	58.2882	4.13237	0	6.52479	1.30496	14.3629	0.377971	0	0
38	Diffuse	IIIA	pT3	pN2	M0	Yes	Yes	Yes	No	106.412	130.418	44.4281	0.340659	65.2089	29.0216	3.22462	8.95727	54.8185	16.1231	25.7969	33.6793	1.58666	0.79333	0	0
39	Mixed	IIIB	pT4a	pN3a	M0	Yes	Yes	Yes	No	249.469	80.3286	98.8864	1.23102	212.354	10.8695	13.5207	12.7253	44.2735	0.265111	31.8133	3.97666	48.2174	0.337184	0.674369	1.68592
40	Intestinal	IV	pT3	pN2	M1	Yes	Yes	Yes	No	82.6287	83.1653	191.28	2.3	35.6806	23.3399	4.56068	19.0475	42.924	1.87793	29.7785	8.5848	17.968	0.78122	0	0.260407
41	Diffuse	IIIB	pT3	pN3a	M0	Yes	Yes	Yes	No	198.196	196.34	15.5885	0.0793951	141.781	2.22692	35.6308	18.5577	86.85	0.371154	79.0558	30.0635	8.58016	0	0.953351	0
42	Intestinal	IIB	pT3	pN1	M0	Yes	Yes	Yes	Yes	605.665	351.291	347.043	0.987906	235.522	59.7434	150.288	160.112	181.62	2.65526	116.3	50.7155	30.4388	0.511576	0	0.511576
43	Intestinal*	IA	pT1b	pN0	M0	Yes	Yes	No	Yes	1351.88	1822.33	407.257	0.223481	690.602	186.694	85.4991	389.083	1097.03	30.9779	196.194	498.125	44.0123	0.417178	0.208589	0.834356
44	Intestinal	IB	pT1b	pN1	M0	Yes	No	No	Yes	504.83	474.001	257.425	0.543089	366.484	60.8879	51.6391	25.8196	140.659	3.08293	236.615	93.6441	25.0153	0.205043	0.410086	0
45	Intestinal	IIIC	pT4a	pN3b	M0	Yes	Yes	Yes	No	181.041	310.577	113.569	0.365672	96.8299	13.9064	26.0101	44.2945	143.185	1.0301	74.4251	91.9369	14.1883	0	0.315295	0.315295
46	Mixed	IIIB	pT2	pN3b	M0	Yes	Yes	Yes	No	218.57	180.012	105.539	0.586291	171.639	11.2369	8.1523	27.5415	79.54	0.660997	58.1677	41.6428	28.1355	0	0.551676	0
47	Mixed	IV	pT4a	pN3b	M1	Yes	Yes	Yes	No	1308.07	265.634	124.36	0.468165	1236.44	55.7134	3.58158	12.3365	223.252	4.57646	19.4997	18.3058	67.8952	0.249615	0.249615	0.249615
48	Diffuse	IIIB	pT4b	pN2	M0	No	No	Yes	Yes	95.7524	123.929	55.3979	0.447013	78.0823	8.59622	1.67149	7.4023	91.693	2.62662	11.4616	18.1476	22.1127	3.22476	0	2.3034
49	Intestinal	IV	pT3	pN3b	M1	Yes	Yes	Yes	Yes	312.815	457.411	195.917	0.428317	245.202	29.7337	11.812	26.0679	361.693	3.6658	38.6946	53.3578	5.47045	0.405218	0	0
50	Intestinal	IV	pT4a	pN1	M1	Yes	Yes	Yes	No	40.6335	15.201	32.156	2.11538	26.8941	0.876983	7.30819	5.55422	10.2315	0	2.63095	2.33862	0.236083	0	0	0
51	Mixed	IIIB	pT3	pN3a	M0	Yes	No	Yes	No	174.767	349.009	82.13	0.235324	144.822	22.9403	1.57605	5.42863	332.372	2.45164	4.55305	9.63144	33.079	2.02525	0	0.675082
52	Mixed	IIIB	pT4a	pN3a	M0	Yes	Yes	Yes	No	143.189	288.306	233.784	0.810888	99.1309	27.261	2.20291	14.5943	194.131	1.65218	41.5799	50.9423	17.6716	0.267752	0	0
53	Indeterminate*	IIIA	pT3	pN2	M0	Yes	No	Yes	No	2660.78	1191.04	591.436	0.496572	2044.03	177.186	213.385	226.177	330.964	2.1774	749.569	108.326	93.266	3.24187	1.74562	0.498749
54	Intestinal*	IIIB	pT4b	pN1	M0	Yes	Yes	No	Yes	540.031	448.012	157.746	0.352102	368.784	62.5299	25.2251	83.4916	236.263	2.1317	67.8591	141.758	7.00615	0	0.212307	0.212307
55	Intestinal	IIIB	pT3	pN3a	M0	Yes	Yes	Yes	No	54.6004	34.9534	22.3884	0.640523	15.9917	11.1942	2.74144	24.673	20.1039	1.14227	7.76742	5.93979	8.36015	0.334406	0	0
56	Indeterminate	IA	pT1b	pN0	M0	Yes	No	No	Yes	126.984	179.299	107.009	0.596817	70.3879	13.3166	8.08509	35.1939	51.3641	0	78.9486	48.9862	27.3308	0	0.700789	0.700789
57	Diffuse	IIIA	pT3	pN2	M0	Yes	No	Yes	No	62.8574	75.6451	21.2527	0.280952	51.6908	7.92472	0.900536	2.34139	56.1935	0.360215	11.8871	7.20429	14.5222	0	0	0.558545
58	Intestinal	IIB	pT3	pN1	M0	Yes	Yes	Yes	No	41.3883	100.601	119.029	1.18318	14.1989	10.8758	2.71894	13.5947	58.9103	3.32315	14.8031	23.5641	6.14557	0	0	0
59	Intestinal	IV	pT4a	pN3b	M1	Yes	Yes	Yes	No	38.8161	23.1301	48.3872	2.09195	10.3687	1.06345	18.8763	8.50763	4.51968	0	14.0908	4.51968	1.59326	0.79663	0	0.79663
60	Indeterminate	IV	pT4a	pN3b	M1	Yes	Yes	Yes	No	18.2181	43.7234	24.4643	0.559524	13.5334	0.520517	3.1231	1.04103	15.095	0	25.5053	3.1231	2.91907	0	0	0.486512
61	Indeterminate*	IIIB	pT4a	pN3a	M0	Yes	Yes	Yes	No	673.059	1200.14	556.127	0.463384	354.872	16.3042	228.514	73.369	83.8139	2.29278	989.463	124.574	105.121	0.382256	8.40964	4.20482
62	Intestinal	IIIA	pT3	pN2	M0	Yes	No	Yes	Yes	232.589	214.254	130.7	0.610024	98.7455	6.54811	26.4544	100.841	153.226	0.523849	53.9564	6.54811	14.8235	0.411763	0	0
63	Mixed	IV	pT4a	pN3b	M1	Yes	Yes	Yes	No	193.459	141.251	55.3983	0.392197	164.164	12.4719	3.19048	13.632	85.5627	1.16017	24.6537	29.8745	22.5215	2.5305	1.26525	2.0244
64	Indeterminate	IIB	pT3	pN1	M0	Yes	Yes	No	Yes	175.829	188.769	85.2505	0.451613	78.7806	13.701	34.633	48.7146	42.2447	0	121.025	25.499	7.37981	0	0	0
65	Intestinal	IIIB	pT3	pN3a	M0	Yes	Yes	Yes	No	390.906	459.156	162.387	0.353665	327.128	13.1793	29.418	21.181	305.476	1.64741	138.853	13.1793	11.1675	0	0	0
66	Intestinal	IIIB	pT3	pN3a	M0	Yes	Yes	No	No	431.085	103.117	97.388	0.944444	359.476	27.2114	34.3722	10.0252	58.7193	0.716089	30.0757	13.6057	8.85459	0	0	0
67	Intestinal*	IIIA	pT3	pN2	M0	Yes	Yes	Yes	Yes	1137.97	869.188	124.138	0.142821	971.039	54.38	32.9846	79.5642	461.116	3.78877	271.454	132.83	24.7983	0	0	0
68	Intestinal	IIA	pT3	pN0	M0	Yes	Yes	Yes	Yes	267.169	392.067	97.0433	0.247517	143.468	9.28501	37.4396	76.9757	175.816	2.99516	121.903	91.3525	30.142	0	0	0.662461
69	Diffuse	IIIC	pT3	pN3b	M0	Yes	Yes	Yes	No	419.006	281.758	72.8401	0.25852	333.05	64.1742	3.04476	18.737	185.731	18.5028	37.2398	40.2846	29.0497	2.48998	0	1.65998
70	Mixed	IIIA	pT3	pN2	M0	Yes	Yes	Yes	No	257.972	150.972	85.0135	0.563107	180.287	19.299	16.3675	42.0182	86.2349	0.977167	31.025	32.7351	8.53051	0	0	0
71	Intestinal	IV	pT4a	pN3a	M1	Yes	Yes	Yes	No	25.9393	26.1537	12.8625	0.491803	16.7212	4.07312	0	5.14499	19.7225	0	2.78687	3.64437	0.556064	0.556064	0	0
72	Intestinal	IIA	pT3	pN0	M0	Yes	Yes	No	No	9.32251	15.6618	3.3561	0.214286	6.71221	0	2.2374	0.372901	4.84771	0	10.8141	0	4.141	0	0	0.653842
73	Intestinal*	IIA	pT3	pN0	M0	Yes	Yes	Yes	Yes	271.409	850.771	156.451	0.183893	103.158	23.2202	43.395	101.636	251.234	5.70987	271.409	322.418	5.14982	0	0	0
74	Intestinal	IIB	pT4a	pN0	M0	Yes	Yes	Yes	Yes	75.7036	175.883	48.6666	0.276699	29.5984	7.6842	1.7076	36.7134	68.0194	1.1384	38.7056	68.0194	7.89242	0	0	0.343149
75	Intestinal	IIIB	pT3	pN3a	M0	Yes	Yes	Yes	No	600.937	294.325	483.954	1.64428	456.712	68.3732	16.025	59.8266	188.026	1.6025	50.7458	53.9508	8.28621	0	0	0
76	Intestinal**	IIIA	pT4a	pN1	M0	Yes	Yes	No	Yes	74.8739	409.123	111.416	0.27233	10.7328	4.59976	28.3652	31.1762	68.2298	1.53325	262.442	76.9182	22.4757	0.26442	1.05768	1.05768
77	Intestinal*	IV	pT3	pN0	M1	No	Yes	No	Yes	333.648	684.829	196.83	0.287414	108.17	27.166	146.943	51.3684	397.117	19.0162	227.453	41.2429	20.492	0.57724	1.15448	1.15448
78	Diffuse	IIIB	pT3	pN3a	M0	Yes	Yes	Yes	Yes	147.213	158.575	66.1965	0.417445	58.2924	35.5683	13.3381	40.0143	56.3164	1.48201	46.9304	53.8464	20.7323	3.81283	0.476604	0
79	Diffuse	IIIC	pT4a	pN3b	M0	Yes	Yes	Yes	No	134.072	204.893	145.55	0.710369	93.5326	12.6989	13.1874	14.6526	91.579	0.976842	68.8674	43.4695	14.5001	2.07145	0.517862	1.03572
80	Intestinal	IIIA	pT4a	pN2	M0	Yes	Yes	Yes	No	21.9069	82.0976	54.0227	0.658031	10.4217	2.55226	4.25376	4.67914	58.9146	0.212688	9.14558	13.8247	16.5806	0	0	0.394777
81	Intestinal	IIA	pT3	pN0	M0	No	Yes	No	No	4.94213	8.82522	2.11805	0.24	3.53009	0	1.41204	0	4.58912	0	4.23611	0	0	0	0	0
82	Indeterminate	IIB	pT4a	pN0	M0	Yes	No	No	No	196.935	130.917	405.059	3.09402	145.463	30.2116	5.59473	15.6653	64.8989	4.47579	17.9031	43.6389	39.381	3.24314	0	6.02298
*Tumour presents lymphoid stroma (histological analysis)
**Tumour presents abundant inflamatory infiltrate (histologycal analysis)
